# Supplementary material for: MetaSanity: an integrated microbial genome evaluation and annotation pipeline
Source: Bioinformatics. 2020 May 19;36(15):4341–4. doi: 10.1093/bioinformatics/btaa512 (PMC7520038; doi:10.1093/bioinformatics/btaa512)
Supplement: btaa512_Supplementary_Data [file btaa512_supplementary_data.zip]

Archive with 5 entries (4 files):
- btaa512-suppl_data/
- btaa512-suppl_data/SupplementalFigure1-KEGGDecoderHeatmap.eps
- btaa512-suppl_data/SupplementalTable1-CompleteFlags.xlsx
- btaa512-suppl_data/SupplementalTable2-BioMetaDBStructure.xlsx
- btaa512-suppl_data/SupplementalTable3-TimetoCompletion.xlsx
