# Supplementary material for: MetaSanity: an integrated microbial genome evaluation and annotation pipeline
Source: Bioinformatics. 2020 May 19;36(15):4341–4. doi: 10.1093/bioinformatics/btaa512 (PMC7520038; doi:10.1093/bioinformatics/btaa512)
Supplement: btaa512_Supplementary_Data [file btaa512_supplementary_data.zip › btaa512-suppl_data/SupplementalTable1-CompleteFlags.xlsx]

## Sheet: Sheet1
Workflow	Calling Program	Available Flags
PhyloSanity	CheckM	--aai_strain
		-t
		--pplacer_threads
		--unique
		--e_value
		--length
		--reduced_tree
		--force_domain
	FastANI	--fragLen
		--kmer
		--threads
		--minFrag
	GTDB-Tk	--cpus
		--min_perc_aa
FuncSanity	Prodigal	-p
		-m
		-c
	HMMSearch	-T
		--cpu
	Diamond	--threads
	PSORTb	--cutoff
		--divergent
		-M
		-c
	Kofamscan	--cpu
	Prokka	--addgenes, --addmra,
		--usegenus, --metagenome,
		--rnammer, --force
		--evalue, --cpus
		--mincontiglen, --norrna, --notrna, --rfam
	InterProScan	--applications
		--cpu
		--minsize
		--goterms, --iprlookup
		--pathways
	VirSorter	--db
		--ncpu
		--virome
		--diamond
