# Supplementary material for: MetaSanity: an integrated microbial genome evaluation and annotation pipeline
Source: Bioinformatics. 2020 May 19;36(15):4341–4. doi: 10.1093/bioinformatics/btaa512 (PMC7520038; doi:10.1093/bioinformatics/btaa512)
Supplement: btaa512_Supplementary_Data [file btaa512_supplementary_data.zip › btaa512-suppl_data/SupplementalTable2-BioMetaDBStructure.xlsx]

## Sheet: Sheet1
Workflow	Name of table generated	Database table information
		Program	Searchable fields
PhyloSanity	“evaluation”	CheckM	completion
			contamination
			domain
		FastANI	redundant_copies
		GTDB-Tk	domain, phylum, _class, _order,
			family, genus, species
		Added	is_complete
			is_contaminated
			is_nonredundant
FuncSanity	“genome-id”	Prokka	prokka
		VirSorter	phage_contig_1
			phage_contig_2
			phage_contig_3
			prophage_1
			prophage_2
			prophage_3
		Kofamscan	ko
		CAZy	cazy
		MEROPS	merops_pfam
		PSORTb/ SignalP	is_extracellular
		InterProScan	cdd, hamap, panther, pfam, prodom, sfld, smart, superfamily, tigrfam
	“functions”	Peptidase	<MEROPS and CAZy designations>
		KEGG-Decoder	<Metabolic/functional pathways>
