# Supplementary material for: MetaSanity: an integrated microbial genome evaluation and annotation pipeline
Source: Bioinformatics. 2020 May 19;36(15):4341–4. doi: 10.1093/bioinformatics/btaa512 (PMC7520038; doi:10.1093/bioinformatics/btaa512)
Supplement: btaa512_Supplementary_Data [file btaa512_supplementary_data.zip › btaa512-suppl_data/SupplementalTable3-TimetoCompletion.xlsx]

## Sheet: Sheet1
	PhyloSanity		FuncSanity
	Personal Computer: No GTDB-Tk; CheckM reduced_tree	Server: Complete evaluation	Personal Computer: Recommended & optional; no InterProScan	Server: Complete annotation
1 genome	0.05 hr	0.63 hr	0.52 hr	1.62 hr
10 genomes	0.15 hr	1.02 hr	6.17 hr	20.3 hr
